# Supplementary material for: Comparison of Polyphenolic Content and Bioactivities Between Extracts from the Living Plants and Beach Deposits of the Submerged Brackish Water Angiosperm Ruppia maritima
Source: Molecules. 2025 Jun 29;30(13):2800. doi: 10.3390/molecules30132800 (PMC12250873; doi:10.3390/molecules30132800)
Supplement: Supplementary file 1 [file molecules-30-02800-s001.zip]

Archive with 1 entries (1 files):
- molecules-3643522-supplementary.pdf
